# Supplementary material for: Scoping review of qualitative studies on family planning in Uganda
Source: PLOS Glob Public Health. 2024 Jul 3;4(7):e0003313. doi: 10.1371/journal.pgph.0003313 (PMC11221757; doi:10.1371/journal.pgph.0003313)
Supplement: S1 Appendix — (XLSX) [file pgph.0003313.s001.xlsx]

## Sheet: Sheet1
Article number	Authors	Title	Year Published	Participants (specific population characteristics, gender, age, etc.)	Aims	Data Collection Type and Sample Size (FGD, IDI, KII, SSI give number of groups and number of particpants in each group)	Findings (only qualitative findings)	Implications	Limitations (as identified by authors)	Domain (FP, CAC, SRHR)	Theme
2	Cleeve, Amanda and Faxelid, Elisabeth and Nalwadda, Gorette and Klingberg-Allvin, Marie	Abortion as agentive action: reproductive agency among young women seeking post-abortion care in Uganda	2017	17 women between the ages of 15-24 who had an induced abortion	understand reproductive agency in relation to unsafe abortion	IDI	agency was constrained by gender norms. lack of resources and the desire for secrecy lead to unsafe abortions and late care seeking	Lack of support and agency can lead to unsafe healthcare deicisions. Health systems need to support young women's agency.	possible social desireability bias	CAC
3	Marlow, Heather M. and Shellenberg, Kristen and Yegon, Erick	Abortion services for sex workers in Uganda: successful strategies in an urban clinic	2014	9 women sex workers	understand sex workers experiences with induced abortion services and post abortion care	IDI	women consulted many people before deciding how to access abortion services. Support and care were necessary components in the decision. Saturating the community with information is necessary to provide CAC.	important considerations for safe abortion care include: community level interventions that are safe and supportive, and health care workers need to treat individuals with care and respect.	none identified	CAC
4	Nyanzi, S. and Nyanzi, B. and Bessie, K.	Abortion? That's for women!' Narratives and experiences of commercial motorbike riders in South-Western Uganda	2005	all male group of motorbike riders	understand mens' meanings of and experiences with abortion	221 total semi structured. 14 FGD, 2 rounds of 40 IDI, and 10 case studies	attitutes towards abortion were ambivalent. men interpreted abortion broadly between being a savior and a sin.	there is a disconnect between public health discourse and the reality of local men.	none identified	CAC
6	Montgomery, E. T. and Van Der Straten, A. and Chitukuta, M. and Reddy, K. and Woeber, K. and Atujuna, M. and Bekker, L. G. and Etima, J. and Nakyanzi, T. and Mayo, A. J. and Katz, A. and Laborde, N. and Grossman, C. I. and Soto-Torres, L. and Palanee-Phillips, T. and Baeten, J. M.	Acceptability and use of a dapivirine vaginal ring in a phase III trial	2017	women from 15 sites	understand adherence and acceptability of dapivirine vaginal ring	280 interviews: were split into either FGD, single in depth, or multiple in depth	Participants were initially concerned about the rings appearance and possible side effects, but came to like it. Uptake and adherence were mitigated by peer support. Participants were generally influenced by their male partner's opinion of the ring.	Addressing barriers in the early stages is necessary for broader use of vaginal ring.	social desireability, possible bias in qualitative research	FP
8	Cover, Jane and Lim, Jeanette and Namagembe, Allen and Tumusiime, Justine and Kidwell Drake, Jennifer and Muntifering Cox, Carie	Acceptability of Contraceptive Self-Injection with DMPA-SC Among Adolescents in Gulu District, Uganda	2017	adolecent women age 15-19	understand attitutes and barriers to adolecents use of injectable contraceptive	46 semi-structured	barriers to injection were fears of side effects, but many thought positively about the injection and thought a benefit would be convenience. Participants were interested in self-injection	self injection could be a way to increase access for underserved populations	study only recruited emacipated minors due to privacy concerns (having to get parental consent), limited recruitment.	FP
9	Krishnaratne, Shari and Hoyt, Jenna and Hamon, Jessie K. and Ariko, Angela Barbra and Atayo, Carol and Morukileng, Job and Spilotros, Nathaly and Webster, Jayne	Acceptability of family planning in a changing context in Uganda: a realist evaluation at two time points	2022	key stakeholders if they showed interest in the intervention; including implementing partners, government officials, HCW's, and community memebrs	to understand how contextual factors influenced acceptability, what mechanisms were triggered by these factors, if these changed over time, and the impact of contextual change. of a FP intervention.	IDI with key stakeholders, 27 in round 1 and 42 in round 2.	four key themes of context and mechanism that influenced uptake: fear of side effects, preference for natural FP methods, pastoral lifestyle in the community, and food insecurity. The context of these themes changed over time. Key mechanisms of acceptability were: affective attitude, intervention coherence, self-efficacy, percieved effectiveness and cost,	acceptability can shift over time in response to socio-cultural changes and targeted interventions that focus on the underlying mechanisms of acceptability	would benefit from robust quant analysis, more stakeholders would have been more representiative of a broader range of opinions	FP
10	Okoboi, S. and Twimukye, A. and Lazarus, O. and Castelnuovo, B. and Agaba, C. and Immaculate, M. and Nanfuka, M. and Kambugu, A. and King, R.	Acceptability, perceived reliability and challenges associated with distributing HIV self-test kits to young MSM in Uganda: aÂ qualitative study	2019	MSM over the age of 18	acceptability, reliability, and challenges associated with distributing HIV self test	74 MSM participated in 6 FGD, 18 health care workers (2 FGD)	participants thought self testing would be rapid, efficient, confidential, non-painful, and non-stigmatizing alternative to regular HIV testing. Concerns about HIVST were: test accuracy, social harm due to a positive result, need for confirmatory test, and possible need for additional services. Participants were willing to distribute tests to other MSM peers and partners	peer distribution could be a possible mechanism for expanding HIVST but the conflicting opinions about the test indicate greater test reliability is needed. HIVST could be a possible HIV test alternative that overcomes many existing barriers.	not representative due to purposive sampling	FP	HIV
12	Gaffikin, L. and Aibe, S.	Addressing family planning access barriers using an integrated population health environment approach in rural Uganda	2018	key stakeholders	understand and address barriers to FP access in rural communities	FG and KII	HoPE addressed livlihood challenges linked with the use of natural resources, health issues important to local communities, and women's role in these domains. Communities were able to show and understanding of PHE linkages in their community and why an integrated approach is an effective way of addressing these linkages.	conservation efforts and FP efforts can effectively work in tandem because conservation efforts already have a place in rural communitites and can help acceptability and counteract missinformation about FP	none identified	FP
13	Burke, Holly M. and Packer, Catherine and W and o, Laura and W and iembe, Symon Peter and Muwereza, Nelson and Pradhan, Subarna and Zingani, Akuzike and Ngwira, Bagrey	Adolescent and covert family planning users' experiences self-injecting contraception in Uganda and Malawi: implications for waste disposal of subcutaneous depot medroxyprogesterone acetate	2020	women (15-49) who use self injection contraception	describe adolecent and adult's self-injection disposal experience	110 SSI	Most participants were told to store the used units and return them to healthcare workers. Most participants had disposed of a unit by the interview, and the most popular methods was disposal with healthcare workers. Participants reported compliance with health care workers disposal instructions as the primary reason for their disposal method. Most respondants indicated they would prefer to dispo…	While most complied with appropriate disposal, this study suggests disposal with healthcare workers is not prefered and may not be feasible for adolecents or covert users	difficulty recruiting younger adolecents. relied on self reporting, so likely social desireability bias	FP
14	Kyegombe, N. and Buller, A. M. and Meiksin, R. and Wamoyi, J. and Muhumuza, R. and Heise, L.	Adolescent girls' perceived readiness for sex in Central Uganda - liminal transitions and implications for sexual and reproductive health interventions	2022	women aged 14-24, and men aged 18-35	examine percieved markers of adolecent girls' suitability for sexual activity.	19 FGD and 44 IDI	adult life stages were characterized by ability to indepdenently make decsions. Participants understood childhood as a time with limited decision making, there was little concensus of when childhood ends but a concensus that childhood should be protected and sex with underage girls was unacceptable.	The transition from childhood to adulthood for young women is unclear and that makes young girls vulnerable to unhealthy sexual relationships. Understanding the transition into adulthood can help parents and legal figures intervene to help protect girls.	participants may have been uncomfortable discussing sensitive topics.	FP
24	Mubangizi, Vincent and Plastow, Jane and Nakaggwa, Florence and Nahabwe, Haven and Natukunda, Sylvia and Atim, Fiona and Mawere, Brenda and Laughton, Matthew and Muller, Ingrid and Owokuhaisa, Judith and Coates, Sabine and Chambers, Isabella and Goodhart, Clare and Willcox, Merlin	Assessing changes in knowledge, attitudes, and intentions to use family planning after watching documentary and drama health education films: a qualitative study	2022	younger women below 23 yrs, women over 23 yrs, men of reproductive age, and health workers in four diferent areas of Uganda (Bwindi/Kanungu, Walukuba/Jinja, Kampala, and Mbarara).	compare and assess the acceptability of health promotion flms based on documentary or drama, and their efect on knowledge, attitudes, and intention to use FP.	16 FGD with 150 particpants	Participants said that the documentary improved their knowledge and addressed their fears about side efects, myths, and implant insertion. The drama improved their attitudes towards the implant and encouraged them to discuss FP with their partner.	Potential FP clients are worried about side efects (both real and perceived) and there are many tales of myths and misconceptions about the use of FP which need to be addressed. Viewing a short documentary on the contraceptive implant led to positive changes in knowledge, while a short drama improved attitudes and intentions to discuss the implant with their partner.	participants were all recruited from health centres. This limited the range of views, as those who have the least amount of knowledge on FP are not likely to visit health centres at all.	FP
26	Musinguzi, G. and Bastiaens, H. and Matovu, J. K. B. and Nuwaha, F. and Mujisha, G. and Kiguli, J. and Arinaitwe, J. and Van Geertruyden, J. P. and Wanyenze, R. K.	Barriers to condom use among high risk men who have sex with men in Uganda: A qualitative study	2015	self-identified adult (>18 years) MSM in 11 districts	examine the barriers to condom use among MSM in Uganda.	33 SSI	Six major barriers to condom use were identified: Difficulties with using condoms, access challenges, lack of knowledge and misinformation about condom use, partner and relationship related issues, financial incentives and socio-economic vulnerability, and alcohol consumption.	several reasons account for lack of condom use among high-risk MSM. The findings are valuable to inform interventions needed to increase condom use among MSM.	Because this is a highly stigmatized and hidden population, the study participants’ probably belong towards the more open MSM (excluding the closeted groups). Results are only transferable to populations in similar contexts. Since we aimed to explore experiences of non-condom users, we did not include experiences of those who did use condoms.	FP
27	Mbonye, A. K. and Hansen, K. S. and Wamono, F. and Magnussen, P.	Barriers to contraception among HIV-positive women in a periurban district of Uganda	2012	KIs: civic leaders, HIV-positive women, local council officials, private midwives, midwives in public facilities, teachers, pregnant and non-pregnant women. FGDs targeted pregnant women aged 20–49 years, non-pregnant women aged 20 –49 years, men aged 20– 50 years and adolescents aged 15 –20 years.	Explore perceptions and care-seeking practices for HIV testing and contraception to obtain data for designing effective interventions to increase contraception among HIV+ women.	12 FGDs with 7-10 participants each for a total of 123 participants composed as follows: 18 pregnant women, 67 non-pregnant women, 20 adolescents and 18 men. 66 KIIs: 10 local council officials, six HIV-positive women, 7 private midwives, 8 midwives in public facilities, 12 teachers, 11 pregnant women and 7 non-pregnant women.	Of the women who were on ART, 50.0% could not use contraception due to negative perceptions that a combination of ART and contraceptives would weaken them, as these drugs were perceived to be ‘strong’. Fear of side-effects for contraceptives and resistance from spouses were other main reasons. Constraints to HIV testing included fear of clients knowing their own HIV status and fear of their spous…	Private midwives were identified as a potential outlet for delivering contraception to HIV+ women.	Results cannot be generalized to other areas where HIV prevalence and use of contraception is as high as that in Wakiso district. This is because perceptions and care-seeking practices are influenced by cultural and socioeconomic factors that vary with geography.	FP	HIV
29	Kabagenyi, Allen and Jennings, Larissa and Reid, Alice and Nalwadda, Gorette and Ntozi, James and Atuyambe, Lynn	Barriers to male involvement in contraceptive uptake and reproductive health services: a qualitative study of men and women's perceptions in two rural districts in Uganda	2014	men aged 15–54 and women aged 15–49, government and community leaders	examine men and women’s perceptions regarding obstacles to men’s support and uptake of modern contraceptives.	18 FGDs with men and women, 8 KIIs with government and community leaders	5 themes were identified as rationale for men’s limited involvement: (i) perceived side effects of female contraceptive methods which disrupt sexual activity, (ii) limited choices of available male contraceptives, including fear and concerns relating to vasectomy, (iii) perceptions that reproductive health was a woman’s domain due to gender norms and traditional FP communication geared towards wo…	Decision-making on contraceptive use is the shared responsibility of men and women. Effective development and implementation of male-involvement FP initiatives should address barriers to men’s supportive participation in reproductive health.	none identified	FP
31	Willcox, Merlin and King, Emma and Fall, Emma and Mubangizi, Vincent and Nkalubo, Julius and Natukunda, Silvia and Nahabwe, Haeven and Goodhart, Clare and Graffy, Jonathan	Barriers to uptake of postpartum long-acting reversible contraception: Qualitative study of the perspectives of Ugandan health workers and potential clients	2019	postpartum parents, antenatal parents, health workers, and village health teams in rural south-west Uganda.	understand the reasons for poor uptake of postpartum long-acting reversible contraceptives in Uganda, in an area where many health workers have already been trained to provide postpartum LARCs, and to explore ideas for improvement.	80 SSIs	Specific barriers to uptake of immediate postpartum contraception for women included : the need to discuss this option with their husband, the belief that time is needed to recover before insertion of a LARC, and fear that the baby might not survive. Furthermore, social consequences of side-effects are more serious in low-income settings.	Suggestions for improving uptake of postpartum contraception included health education by "expert users, " couples counseling during antenatal care, and improved management of side-effects.	Study was confined to one geographical area of Uganda, and since the sample reflected the local population it included only two ethnic groups and had few Muslim participants.	FP
36	Matthews, L. T. and Burns, B. F. and Bajunirwe, F. and Kabakyenga, J. and Bwana, M. and Ng, C. and Kastner, J. and Kembabazi, A. and Sanyu, N. and Kusasira, A. and Haberer, J. E. and Bangsberg, D. R. and Kaida, A.	Beyond HIV-serodiscordance: Partnership communication dynamics that affect engagement in safer conception care	2017	HIV-positive men and women on antiretroviral therapy (ART) (‘index’) from the Uganda Antiretroviral Rural Treatment Outcomes cohort who reported an HIV-negative or unknown-serostatus partner (‘partner’), HIV-serostatus disclosure to partner, and personal or partner desire for a child within two years.	explore acceptability and feasibility of safer conception methods among HIV-affected couples in Uganda.	40 IDIs from 20 couples	Four key partnership communication challenges emerged as primary barriers to engagement in safer conception care, including: (1) HIV-serostatus disclosure; (2) Childbearing intention; (3) HIV risk perception; (4) Partnership commitment.	Enthusiasm for safer conception programming is growing. Our findings highlight the importance of addressing gendered partnership communication regarding HIV disclosure, reproductive goals, acceptable HIV risk, and commitment, alongside technical safer conception advice. Failing to consider partnership dynamics across these domains risks limiting reach, uptake, adherence to, and retention in safer…	Data come from a small sample and are not meant to be generalized. Given persistent stigma towards childbearing among PLWH, social desirability bias may have affected the information shared in the interviews.	FP	HIV
38	Ahumuza, Sharon Eva and Rujumba, Joseph and Nkoyooyo, Abdallah and Byaruhanga, Raymond and Wanyenze, Rhoda K.	Challenges encountered in providing integrated HIV, antenatal and postnatal care services: a case study of Katakwi and Mubende districts in Uganda	2016	women attending ANC and postnatal care, district managers and health workers involved in the integrated service delivery.	document challenges encountered in providing integrated sexual and reproductive health (SRH), HIV/AIDS and maternal health (MH) services services in two districts.	10 FGDs with 89 women, 21 KIIs	various challenges were encountered in integrating HIV, ANC and PNC services. Major challenges included inadequate staff, gaps in knowledge of service providers especially provision of long-term FP, limited space, shortage of critical supplies such as HIV test kits, drugs and gloves.	delivery of integrated HIV, SRH and MH services is hampered greatly by health system challenges and depict the need for additional staffing in health facilities, capacity building of health workers and health managers as well as ensuring sufficient supplies to health facilities for smooth implementation of integrated SRH, HIV and MH services.	qualitative design of the study makes it difficult to quantify the challenges highlighted.	FP	HIV
43	Young, Cynthia R. and Gill, Elizabeth and Bwana, Mwebesa and Muyindike, Winnie and Hock, Rebecca S. and Pratt, Madeline C. and Owembabazi, Moran and Tukwasibwe, Deogratius and Najjuma, Alice and Kalyebara, Paul and Natukunda, Silvia and Kaida, Angela and Matthews, Lynn T.	Client and Provider Experiences in Uganda Suggest Demand for and Highlight the Importance of Addressing HIV Stigma and Gender Norms Within Safer Conception Care	2022	index clients (women, men), pregnancy partners, and healthcare providers; 15 participants were living with HIV.	explore experiences of piloted a novel safer conception program clients and healthcare providers to assess program acceptability, appropriateness, and feasibility.	IDIs with 15 index clients (8 women, 7 men), 10 pregnancy partners, and 10 providers	four emergent themes: (1) High demand for safer conception services integrated within routine HIV care, (2) Evolving messages of antiretroviral treatment as prevention contribute to confusion about HIV prevention options, (3) Gender and sexual relationship power inequities shape safer conception care, and (4) HIV-related stigma impacts safer conception care uptake.	fndings confrm the need for safer conception care and suggest important implementation considerations.	recruited participants early in the safer conception counselling program, so we likely recruited a particularly motivated population. In addition, partners living with HIV were already engaged in HIV care and most had already disclosed to their partner.	FP	HIV
44	Boydell, Vicky and Neema, Stella and Wright, Kelsey and Hardee, Karen	Closing the Gap between People and Programs: Lessons from Implementation of Social Accountability for Family Planning and Reproductive Health in Uganda	2018	project stakeholders including project staff, local officials, health officials, beneficiaries, and local actors who were not directly involved in the project.	assess the results of retrospective implementation research into a five-year social accountability project in Uganda that focused on FP and RH.	57 IDIs	while the project broadly delivered as intended in local accounts, a wider range of activities and outcomes also occurred. Community participants in the three districts were much more likely to remember more personal changes, such as increased confidence when interacting with health care providers, in their health seeking behavior or in their ability to represent themselves. Ways in which element…	The social accountability project appears to extend the reach and credibility of these services among community members while also counteracting barriers to women‘s and young people‘s participation.	study sample cannot be considered representative of all stakeholders. The two-year gap between the end of project activities and when the interviews were conducted could have introduced recall bias. Given the respondents‘ familiarity with the project and evaluation activities, they may have responded positively, resulting in respondent bias.	FP
55	Thummalachetty, Nityanjali and Mathur, Sanyukta and Mullinax, Margo and DeCosta, Kelsea and Nakyanjo, Neema and Lutalo, Tom and Brahmbhatt, Heena and Santelli, John S.	Contraceptive knowledge, perceptions, and concerns among men in Uganda	2017	married Ugandan men	research the knowledge and concerns regarding modern contraceptive methods among Ugandan men.	41 IDIs	Men primarily reported knowledge of contraceptives based on partner’s experience of side effects, partner’s knowledge from health providers and mass media campaigns, and partner’s knowledge from her peers. Men were less likely to report contraceptive knowledge from health care providers, mass media campaigns, or peers. Men’s concerns about various contraceptive methods were broadly associated wit…	Overall, we found limited accurate knowledge about contraceptive methods among men in Uganda. Fears about the side effects of modern contraceptive methods appeared to be common among men. FP services in Uganda could be significantly strengthened by renewed efforts to focus on men’s knowledge, fears, and misconceptions.	men received information from a large range of sources, but we were unable to delineate the relative importance and specificity of one source over another. Additionally, we did not ask men what sources of information about contraception and RH they would prefer – this may be an important question to explore as it may highlight why current program efforts often do not appear to result in accurate …	FP
57	Achen, S. and Rwabukwali, C. B. and Atekyereza, P.	Contraceptive use among young women of pastoral communities of Karamoja sub-region in Uganda	2022	married young women aged 15–19.	examine the experiences of contraceptive use among young women living in pastoral communities.	4 FGDs with 5-10 young women in each group, 7 IDIs with young women who started childbearing.	young women living in pastoralist communities experience challenges which deter their use of contraception. Contraceptive use experiences, socio-cultural values and practices, the attitudes of service providers, and livelihood necessities of pastoralism cause low uptake of contraception.	Adequate understanding of the experiences and associated values encountered by such vulnerable and marginalised groups in the use of contraception is critical in addressing the challenge to achieving SDG targets.	none identified	FP
60	Willcox, M. L. and Mubangizi, V. and Natukunda, S. and Owokuhaisa, J. and Nahabwe, H. and Nakaggwa, F. and Laughton, M. and Chambers, I. and Coates, S. and King, E. and Fall, E. and Muller, I. and Goodhart, C. and Graffy, J.	Couples decision-making on post-partum family planning and antenatal counselling in Uganda: A qualitative study	2021	postpartum and antenatal couples; adolescent women, women aged 20–49, men, health workers in four contrasting communities (urban and rural) in South-West and Central Uganda.	Understand the views of couples and explore barriers and facilitators to implementation of antenatal couples’ counselling on post-partum FP (PPFP) in Uganda.	IDIs with a purposive sample of 12 postpartum and 3 antenatal couples; and 34 focus groups with a total of 323 participants (68 adolescent women, 83 women aged 20–49, 79 men, 93 health workers)	Although most participants felt that it is important for partners to discuss FP, half of the couples were unaware of each other’s views on contraception. Most had similar views on motivation to use FP but not on preferred contraceptive methods. Most liked the idea of antenatal couples’ counselling on PPFP. The main barrier was the reluctance of men to attend antenatal clinics (ANC) in health faci…	Antenatal couples’ counselling has the potential to facilitate agreement PPFP, but some men are reluctant to attend antenatal clinics. Counselling at home by VHTs as well as simple changes to the organisation of antenatal clinics, could make it possible to deliver antenatal couples’ counselling on PPFP.	It is possible that our sample of individual interviews was biased towards couples in which both partners agreed on PPFP–because those who declined to participate may have been more likely to hold discordant views.	FP
67	Brunie, A. and Callahan, R. L. and Mackenzie, A. and Kibira, S. P. S. and Wayack-PambÃ¨, M.	Developing acceptable contraceptive methods: Mixed-method findings on preferred method characteristics from Burkina Faso and Uganda	2019	women who were aged 15–17 and married or aged 18–49 regardless of marital status, adult men (≥18 years), convenience sample of facility-based FP providers.	examines desirable product characteristics of new contraceptive technologies	30 FGDs with 238 women, 5 FGDs with 40 men, 21 IDIs with FP providers.	Women want methods with minimal and predictable side effects. Reactions to increased bleeding were negative. Women and providers preferred methods that are discreet and not user-dependent, and associate duration with convenience of use. Some women in Uganda expressed concerns about the invasive nature of long-acting methods, and cost was an important consideration in both countries.	Product development should consider user preferences for success.	Insufficient probing and lack of clarity in qualitative transcripts prevents us from clearly capturing nuances in perspectives on some aspects of bleeding changes such as intensity vs. duration of period or monthly bleeding vs. spotting.	FP
76	Lewinger, S. and Russell, S. G.	Embodied experiences of abstinence-only education: a case study of women in Uganda	2021	Women from 13 different ethnic groups and ranged in age from 20 to 30.	address how abstinence-only education (AOE) influences Ugandan women’s self-esteem, bodily integrity, and sexual health decisions	33 IDIs	AOE reinforces deeply embedded cultural norms and harmful traditional practices, from victim blaming to bride price. AOE is inherently gendered, damaging to young women’s self-esteem and perceived bodily integrity, and does not promote informed sexual health decisions.	comprehensive sexual education that promotes inquiry and critical thinking from students may serve as a powerful weapon against gendered oppression.	Participants do not represent the most marginalized young women in this context.	FP
84	Grindlay, Kate and Turyakira, Eleanor and Kyamwanga, Imelda T. and Nickerson, Adrianne and Blanchard, Kelly	The Experience and Impact of Contraceptive Stockouts Among Women, Providers and Policymakers in Two Districts of Uganda	2016	women, FP service providers and facility managers, district-level policymakers and decision makers.	explore the experience and impact of contraceptive stockouts on women, providers and policymakers in two districts of Uganda.	8 FGDs with 50 women, 24 IDIs with FP service providers and facility managers, and 11 IDIs with district-level policymakers and decision makers.	Contraceptive stockouts were common, particularly for long-term methods and oral contraceptives. For women, the consequences included stress, increased costs, domestic conflict, and unwanted or unplanned pregnancies. Providers reported emotional distress, blame from clients, deterioration of skills and lower demand for their services as a result of stockouts; they also felt unable to address stoc…	there is a critical need to raise awareness of the issue, reduce stockouts and mitigate their negative consequences. Efforts to eliminate stockouts should include addressing supply chain issues. Raising community awareness and engaging with men on FP may be ways to deal with the consequences of stockouts.	data are not representative of all women, provider and policy maker perspectives in the Kamuli and Mbarara districts of Uganda. Second, the effects of nonparticipation bias are unknown.	FP
91	Tuhebwe, Doreen and Babirye, Susan and Ssendagire, Steven and Ssengooba, Freddie	The extent to which the design of available reproductive health interventions fit the reproductive health needs of adolescents living in urban poor settings of Kisenyi, Kampala, Uganda	2021	adolescents between 15-19 years	To assess the fit between the available interventions and the RH needs of adolescents living in Kisenyi.	8 FGD	The available RH interventions focused on meeting the sexual RH needs like providing FP services but less on social needs like livelihood and sanitation which the adolescents identified as equally important. While the providers designed intervention to target 10-24 year olds, the adolescents preferred to have interventions that specifically targeted the study population 15-19 years. Most interven…	this study demonstrates a first step in having a structured movement from the identification of needs to adaption of interventions to fit the context of urban poor in terms of design and implementation.	This study did not stratify the validation meetings according to in-school and out-of-school hence missed out on some detailed insights on how best interventions should be delivered for the in-school and out-of-school adolescents. Our study used the adolescents’ perspective to assess the extent to which the available RH interven- tions and the selected design features fit their RH needs. We did n…	FP
92	Byamugisha, J. K. and Mirembe, F. M. and Gemzell-Danielsson, K. and Faxelid, E.	Faced with a double-edged risk: Ugandan University students' perception of the emergency contraceptive pill in Uganda	2009	University students	To explore perceptions of EC by university students in Kampala, Uganda.	7 FGDs, KII	The method was generally recommended but only to the "right people", in this context being those aged eighteen years and more. There were reservations surrounding provision of ECPs like similarity with abortion and fear of side effects. Users' and ppotential users'perceptions are crucial in the accessibility and utilization of ECPs	The users' and potential-users' perspectives are crucial in EC method utilization. Parents should be equipped so that they can enhance the life skills of young people.	This was a qualitative study, and the results represent very little population that may not be generalized to the entire population, the study targeted only young people, so there may be a need for another study including the other group of women.	FP
93	Dantas, Jaya A. R. and Singh, Debra and Lample, May	Factors affecting utilization of health facilities for labour and childbirth: a case study from rural Uganda	2020	men and women	explore the factors impacting maternal health decision-making in two villages in South Eastern Uganda.	FGDs, KII	For men and women in the villages, cultural and community patterns of behavior have the strongest impact on delivery options. While women with no complications could often find options to deliver safely, lack of emergency obstetric care remains a strong factor in maternal deaths.	Many of the social factors affecting women’s health also affect the entire community and health pro- gramming needs to incorporate interventions that involve the community and include educational, economic and culturally appropriate components. It is our hope that this study will add to the growing body of research in understanding the complex issues of maternal health in resource poor settings.	The sample was small and thus it is not possible to gegeneralize the findings, however the recommendations proposed may be transferable to other similar settings in Uganda and Africa. The time and funding constraints meant that more villages could not be included in the study. Although the authors had all lived in Uganda, they did not speak the local language, however all precautions were taken t…	FP
95	Tibaijuka, Leevan and Odongo, Robert and Welikhe, Emma and Mukisa, Wilber and Kugonza, Lilian and Busingye, Imelda and Nabukalu, Phelomena and Ngonzi, Joseph and Asiimwe, Stephen B. and Bajunirwe, Francis	Factors influencing use of long-acting versus short-acting contraceptive methods among reproductive-age women in a resource-limited setting	2017	Health workers	To assess perceptions and practices regarding the use of modern contraceptive methods. We specifically aimed to evaluate factors influencing method selection.	4 FGDs, 8 KII	The most common reasons for choosing LARC methods were: longer protection; better child-spacing; and effectiveness. The most common reasons for not choosing LARC methods included requiring a client-controlled method and desiring to conceive in the near future. The most common reasons for choosing short-acting methods were ease of access; lower cost; privacy; perceived fewer side effects; and free…	Better client sensitization and counseling as well as increased education among women, may also improve uptake of LARC methods in this setting.	education information was not collected from participants in the rural setting making it difficult for us to assess the role of education level in method selection. The women involved in our study were served at public facilities; we intended to collect data from government health centres where antenatal care and FP services are provided free of charge. Since we did not collect the data of such w…	FP
98	Wanyenze, Rhoda K. and Wagner, Glenn J. and Tumwesigye, Nazarius M. and Nannyonga, Maria and Wabwire-Mangen, Fred and Kamya, Moses R.	Fertility and contraceptive decision-making and support for HIV infected individuals: client and provider experiences and perceptions at two HIV clinics in Uganda	2013	adult men and women, adolescents girls and boys	The study explored decisions to have or not to have children and contraceptive preferences among PLHIV at two clinics in Uganda.	17 FGDs and 14 IDI	In terms of contraceptive preferences, clients had a wide range of preferences. Fears of complications were raised mainly about pills and injectables while the cost of the methods was a major issue for the injectables, implants, and intrauterine devices. Other than HIV serodiscordant and ill health, the decision to have children or not was largely influenced by socio-cultural factors. All adult m…	The findings of this study will inform the need to expand FP services for PLHIV to provide more contraceptive options and information as well as expand support for those who want to have children.	due to our study design, we were not able to differentiate between those respondents that had fertility desires and those that had intentions (those that were trying to conceive at the time of the interview). However, the study provides useful insights into the fertility and contraceptive needs of PLHIV.	FP	HIV
101	Mulubwa, Chama and Munakampe, Margarate Nzala and Namakula, Hilda and Hern and ez, Alison and Ssekamatte, Tonny and Atuyambe, Lynn M. and Birabwa, Catherine and Chemonges, Denis and Namatovu, Fredinah and Makumbi, Fredrick and Tetui, Moses	Framing Contraceptive Use Motivations Among Adolescents and Young Adults Living in Informal Settlements in Kira Municipality, Wakiso District, Uganda	2021	Adolescents and young people aged 18-24 years	To explore the motivations of adolescents and young people to use modern contraceptives	8 FGDs	Motivations for use (or not) of modern contraceptives were framed by two interrelated constructs, sources of information on contraception and the unacceptable use of contraceptives among adolescents widespread in the community. These two, in turn, formed the scope of knowledge upon which adolescents and young people based their decision on whether or not to access and use modern contraceptives.	none identified	In this study, we used data collected from FGDs as the only source of information. This could have limited some (shy) participants from sharing their personal experiences. To alleviate this discomfort, we ensured participants were segregated by sex and within appropriate age groups.	FP
116	Finocchario-Kessler, Sarah and Wanyenze, Rhoda and Mindry, Deborah and Beyeza-Kashesya, Jolly and Goggin, Kathy and Nabiryo, Christine and Wagner, Glenn	I May Not Say We Really Have a Method, It Is Gambling Work': Knowledge and Acceptability of Safer Conception Methods Among Providers and HIV Clients in Uganda	2014	nurses, medical or clinical officers, counselors, and “expert clients” from participating HIV clinics.	To assess knowledge, acceptability, and feasibility of safer conception methods (SCM; timed unprotected intercourse [TUI], manual self-insemination, and sperm washing) among various health care providers	38 IDI	While several clients and providers had heard of SCM (especially TUI), few fully understood how to use the methods. All provider types expressed a desire to incorporate SCM into their practice; however, this will require training and counseling protocols, sensitization to overcome cultural norms that pose obstacles to these methods, and partner engagement (particularly by men) in safer conception…	this study found low in-depth understanding of SCMs, but both providers and clients generally express a belief that low-cost SCMs are feasible and could be acceptable in Uganda. Implementation of these strategies in Uganda and elsewhere will require standardized guidelines and culturally appropriate training as well as sensitization to address concerns among clients and providers.	This study is limited in its generalizability to nonclinic-based populations and its ability to explore nondisclosure as a barrier, because nearly all enrolled clients had disclosed their HIV status to their partner. We present useful insights into the acceptance and existing knowledge gaps and concerns about SCMs among providers and clients.	FP	HIV
117	Kibira, Simon P. S. and Muhumuza, Christine and Bukenya, Justine N. and Atuyambe, Lynn M.	"I Spent a Full Month Bleeding, I Thought I Was Going to Die..." A Qualitative Study of Experiences of Women Using Modern Contraception in Wakiso District, Uganda	2015	30 women who had used mordern contraceptives	to explore the women's experiences during the course of their contraceptive use.	30 IDI	Women’s accounts were summarised in the following themes: negative experiences with modern contraceptive use, motivation to continue using FP in spite of these negative experiences, the role of influential people, and discontinuation of use. Negative accounts dominated the experiences of most women but they expressed strong desire to continue using modern contraception even amidst all challenges.…	The important role played by male partners should also be promoted by FP programs. Indirect contraceptive benefits that clients may see as opportunity costs to encourage them to overlook the contraceptive side effects and their negative financial implications should be enhanced in the social marketing of FP.	due to the small sample of women in one district of central Uganda, our findings are not generalizable but we believe can be transferred in similar settings in Uganda. By design this study is best done with such small numbers to give a deeper understanding of experiences of individual women. This study was only conducted among long term users and excluded users who had used methods for less than …	FP
118	Pratt, M. C. and Owembabazi, M. and Muyindike, W. and Kaida, A. and Marrazzo, J. M. and Bangsberg, D. R. and Bwana, M. B. and Psaros, C. and Turan, J. and Atukunda, E. C. and Matthews, L. T.	I still desire to have a child': a qualitative analysis of intersectional HIV- and childlessness-related stigma in rural southwestern Uganda	2022	131 HIV-exposed women with plans for pregnancy,	to explore care experiences and the use of safer conception strategies. This secondary analysis	44 IDI	Partnership conflicts arise from HIV- and infertility-related forms of stigma, contributing to gender-based violence, partnership dissolution and the pursuit of new partners; (2) cultural and gender norms pressure men and women to conceive and maintain partnerships, which is complicated by the stigma directed towards Sero different couples; (3) frustration with low partner participation in safer …	Future programs should adapt counseling messages to engage with gender dynamics and relationships, promote shared decision-making in the couple, address PrEP and other safer conception strategies’ roles in fertility and conception, and provide medical and emotional support for seSero different couples who experience delays in conception.	The study was not designed to examine the intersecting effects of HIV- and infertility-related stigma. The interview guide was focused on relationship dynamics, HIV prevention, safer conception strategies and PrEP use, and did not include questions specifically about infertility. Participants’ fertility experiences became clear during the study, although limited in depth. As infertility is a clin…	FP	HIV
120	Mutyaba, T. and Faxelid, E. and Mirembe, F. and Weiderpass, E.	Influences on uptake of reproductive health services in Nsangi community of Uganda and their implications for cervical cancer screening	2007	Men, women and health workers	to better understand factors that influence usage of available reproductive health care services and how they would relate to cervical cancer screening, as well as identify feasible interventions to mprove cervical cancer screening uptake.	44 IDI	Barriers identified after framework analysis included ignorance about cervical cancer, cultural constructs/beliefs about the illness, economic factors, domestic gender power relations, alternative authoritative sources of reproductive health knowledge, and unfriendly health care services. We discuss how these findings may inform future planned screening programmes in the Ugandan context.	Health planners should address the loss of confidence in current health care units, as well as consider use of other cervical cancer screening delivery systems such as mobile clinics/camps.	none identified	FP
132	Mwizerwa, J. and Locsin, R. C.	The lived experience of discontinuing hormonal contraception among women in rural Uganda	2011	Female, 22 to 44 years of age,	Describe the experience of discontinuing hormonal contraceptive use among women in rural Uganda.	IDI	the lived experience of discontinuing hormonal contraceptive use among women in rural Uganda is described as the frustration and helplessness of living in fear and uncertainty while enhancing the ingenuity of using other methods of contra-ception, thus fostering the accomplishment of being a wife, mother, and woman.	There is the need for constant dispelling of myths held about hormonal contraception and other FP methods. Quite a number of discontinuation was related to the dissatisfaction and side effects of the hormonal methods.	This study was based in rural uganda and can not be extrapolated to the urban women population in Uganda.	FP
139	Kaida, A. and Kipp, W. and Hessel, P. and Konde-Lule, J.	Male participation in family planning: Results from a qualitative study in Mpigi District, Uganda	2005	married men, Female	To determine men's perception about FP and how they particiapte or wish to participate in FP activities.	FGD, IDI	Men have limited knowlegde about FP, but were willing to be involved in FP information sharing. men were more willing to gain more knowlegde about FP to make them competent partner in discussion with their spouse. Misconception were very common among men. There were common misconception about hormonal contraceptives. FP services are not targeted towards men. Lack of spousal communication about FP…	There is great potential for FP programmes in the region of eastern Africa and beyond to improve their effectiveness of service delivery by targeting men as well as women. FP programme managers adopt a more couple-oriented approach to FP and use innovative measures to improve their outcome of service delivery. These measures could include, for example, recruiting more males as FP providers, offer…	none identified	FP
146	Moore, A. M. and Jagwe-Wadda, G. and Bankole, A.	Mens' attitudes about abortion in Uganda	2011	men Kampala aged 18-60, Mbarara, 20-50	examine men’s perspectives on men’s involvement in abortion decision-making and seeking post-abortion care if complications from an unsafe abortion occur.	IDI 61, Kampala, 21 Mbarara	There is a disjuncture between men’s perceptions of why a woman would have an abortion and women’s reasons for seeking an abortion. men were expressing more rigid anti-abortion sentiments than they actually held to distance themselves from abortion	Much as its important to proceeds cautiously on male involement in abortion, there are models that can be use to encourage this. Futher study should unpack Uganda men's attitude towards women who seek abortion care. This may identify the root causes of men's widespread opposition to abortion and provide recommendation how men should protect women.	none identified	CAC
169	Nalwadda, G. and Mirembe, F. and Byamugisha, J. and Faxelid, E. and Nalwadda, Gorrette and Mirembe, Florence and Byamugisha, Josaphat and Faxelid, Elisabeth	Persistent high fertility in Uganda: young people recount obstacles and enabling factors to use of contraceptives	2010	Married and unmarried men and women, between the ages of 15-24.	Explore reasons for low contraceptive use among young people.	16 FGDs (8 in each health sub-district) with 6-12 persons in each group	Young men and women described multiple obstacles to contraceptive use. The obstacles were categorized as misconceptions and fears related to contraception, gender power relations, socio-cultural expectations and contradictions, short term planning, and health service barriers. Additionally, young people recounted several enabling factors that included female strategies to overcome obstacles, chan…	Changing perceptions and behavior shift towards contraceptive use and a small family size although obstacles still exist. Personalized strategies to young women and men are needed to motivate and assist young people plan their future families, adopt and sustain use of contraceptives. Reducing obstacles and reinforcing enabling factors through education, culturally sensitive behavior change strate…	Results not generalizable to all young people in Uganda.	FP
174	Kosugi, H. and Shibanuma, A. and Kiriya, J. and Ong, K. I. C. and Mucunguzi, S. and Muzoora, C. and Jimba, M.	Positive deviance for dual-method promotion among women in uganda: A qualitative study	2020	Women practicing dual-method use and women who did not.	Explore the barriers that make dual-method use rare and the behaviors of women who practice dual-method use using a positive deviance framework in Uganda.	9 IDIs with women practicing dual-method use and 10 women randomly selected out of the 141 who did not.	Regardless of practicing dual-method use or not, women faced perceived barriers against dual-method use, such as partner’s objection, distrust, shyness about introducing condoms into marital relationships, and limited access to condoms. However, women practicing dual-method use had higher levels of risk perception about unintended pregnancies and HIV/STIs. They also engaged in unique behaviors, s…	Findings useful in developing effective community-led and peer-based interventions promoting dual-method use to reduce the dual burden of unintended pregnancies and HIV/STIs among women in Uganda.	Small number of interviews. Study is cross-sectional and cannot be used to establish a cause-and-effect relationship between observed behaviors and dual-method use.	FP
178	King, Rachel and Khana, Kenneth and Nakayiwa, Sylvia and Katuntu, David and Homsy, Jaco and Lindkvist, Pille and Johansson, Eva and Bunnell, Rebecca	Pregnancy comes accidentally--like it did with me': reproductive decisions among women on ART and their partners in rural Uganda	2011	Adults on ART including pregnant, not pregnant, delivered, and aborted.	Understand how ART influences reproductive desires and decisions could inform interventions to reduce sexual and vertical HIV transmission risk.	IDIs with 29 women and 16 male partners.	Among those who had conceived, most couples stated that their pregnancy was unintentional, and often occurred because they believed that they were infertile due to HIV. Perceived reasons for women not getting pregnant included: ill health (included HIV infection and ART), having enough children, financial constraints, fear of mother-to-child HIV transmission or transmission to partner, death of a…	Counselling at ART initiation may not be sufficient to enable women who do not desire children to adopt relevant FP practices. On-going reproductive health education and FP services, with emphasis on the restoration of fertility after ART initiation, should be integrated into ART programs for men and women.	Findings limited to individuals receiving HIV care, and cannot be generalized to the whole population of HIV-infected people in Uganda.	FP	HIV
189	Kim, C. and Kirunda, R. and Mubiru, F. and Rakhmanova, N. and Wynne, L.	A process evaluation of the quality improvement collaborative for a community-based family planning learning site in Uganda	2019	Randomly selected male and female clients at least 18 years of age for FGDs and couples for IDIs who were recorded in the VHT registers during the implementation period. Interviews with midwives, in-charges and government officials.	Understand the quality improvement collaborative (QIC) model adaptation process, supportive implementation factors and trends in FP uptake and retention.	13 FGDs, 21 IDIs	The quality improvement (QI) process strengthened linkages between health services provided in communities and health centers. Routine interaction of Village Health Team (VHTs), clients and midwives generated improvement ideas. Participants reported increased learning through midwife mentorship of VHTs, supportive supervision, monthly meetings, data interpretation and learning sessions. Three are…	A QIC can be a positive approach to improve VHT service delivery. Working with VHTs on QI presents specific challenges compared to working at the facility level. To strengthen the implementation of this to working at the facility level.	Results from this process evaluation are not generalizable and do not allow a causal inference that this approach has a “proven” effect, particularly as it is largely qualitative. Selection of health centers and VHTs from Busia and Oyam districts to participate in the QIC was not random, resulting in possible selection bias.	FP
194	Morse, Jessica E. and Rowen, Tami S. and Steinauer, Jody and Byamugisha, Josaphat and Kakaire, Othman	A qualitative assessment of Ugandan women's perceptions and knowledge of contraception	2014	Healthy pre-partum women recruited from a national referral and university teaching hospital	Determine Ugandan women’s perceptions and knowledge of contraception.	5 FGDs with 46 women	The major themes that emerged were around FP as a method to space pregnancies and manage finances, as well as men’s roles in decision making regarding contraception. Notable among the many incorrect notions about adverse effects of contraception were fears about cancer and infertility.	Results indicate that, among the study group of Ugandan women, decision making regarding FP involves a complex negotiation among women, partners, and families. Furthermore, pervasive myths may hinder a woman’s ability to choose safe and effective contraception.	study group was a convenience sample of pregnant women at an urban academic hospital in Uganda. Women’s views may not reflect the general sentiments of the Ugandan population.	FP
196	Williamson, N. E. and Liku, J. and McLoughlin, K. and Nyamongo, I. K. and Nakayima, F.	A qualitative study of condom use among married couples in Kampala, Uganda	2006	Women and their male partners who reported 100% male condom use during the previous 3months at their last clinic visit and tested negative for a treatable STI at their last clinic visit.	Exploration of "positive deviance", i.e. participants were married couples who managed to use condoms when most married couples do not.	2 FGDs were with consistent condom users - one male group (n=7) and one female (n=10) and 2 with inconsistent users - one male group (n=6) and one female (n=8).	Women used insistence, refusal to have sex, persuasion, and condoms for FP or to protect children, which helped to deflect distrust and get their partner to agree. Some men resisted initially but their reactions were often more positive than expected. Men's reasons for accepting condoms were to please their partner, protect her from HIV, protect their children, protect themselves and, in some cas…	Although condom use is a couple behaviour, an encouraging environment and condom availability are all crucial to increasing condom use by couples in settings like Uganda.	Small sample size.	FP
222	Kabagenyi, A. and Reid, A. and Ntozi, J. and Atuyambe, L.	Socio-cultural inhibitors to use of modern contraceptive techniques in rural Uganda: a qualitative study	2016	Men aged 15-64 and women aged 15-49	To examine perceptions on the role of socio-cultural inhibitions in the use of modern contraceptives	18 FGDs 8 were for males while 10 were for females and 8 IDIs	Men felt that women should not use family so that they can produce many children to extend their lineage and replace the dead. The twin myth remains an impediment to contraceptive use as those who have had twin births try to have at least one more child, and through the mock twin dances, and celebrations other women can easily conceive. Women in polygamous marriages opt not to use FP methods for …	Need to eradicate the cultural beliefs and practices that hinder people from using contraceptives, as well as a need to scale-up FP services and sensitization at the grassroots	Data were not disaggregated by age, modern contraceptive use or nonuse; parity; educational level, or the socio-economic status of the participants.	FP
228	Adams, Melissa K. and Salazar, Elizabeth and Lundgren, Rebecka	Tell them you are planning for the future: gender norms and family planning among adolescents in northern Uganda	2013	Adolescent male and female aged 10–19 years key informants aged 22-53 years (post-adolescent youths, parents, relatives, teachers, elders, and religious leaders)	To understand how social norms about gender and reproduction shape fertility desires and use of FP among adolescents in post-conflict northern Uganda	40 adolescents (20 males, 20 females) life stories; 40 individuals (20 males, 20 females) KIIs	Rigid gender norms and postconflict economic challenges made young people struggle to bridge the gap between idealized and experienced gender roles. Social changes brought about by the conflict, combined with cultural values and gender norms, strongly influence fertility desires and contraceptive use. Expressions exemplifying the negative influence of gender norms on FP include fertility as the c…	The study highlights the influence of gender on adolescent reproductive health. There is a need for encouraging greater investment in gender transformative interventions with the potential to significantly improve sexual and reproductive health across the life course	Data were not disaggregated by age, rural-urban address, parity; educational level, or the socio-economic status of the participants and so making it difficult to transfer the findings to contexts where populations with various strata.	FP
240	Atukunda, Esther C. and Matthews, Lynn T. and Musiimenta, Angella and Agaba, Amon and Najjuma, Josephine N. and Lukyamuzi, Edward John and Kaida, Angela and Obua, Celestino and Mugyenyi, Godfrey R.	Understanding the Effect of a Healthcare Provider-Led Family Planning Support Intervention on Contraception use and Pregnancy Desires among Postpartum Women Living with HIV in Southwestern Uganda	2022	30 WLWH, 18 years or older, who were admitted to the postnatal ward (regardless of pregnancy outcome) and qualifed for the available FP methods and were purposefully selected from 320 who were part of a control study. Plus 10 of the women's partners.	understanding the factors infuencing contraception use by women living with HIV (WLWH)	40 IDIs (30 women and 10 or their partners)	identified factors: knowlegde of different methods of contraception (help to comfortable choose what worked best for them), perceptions of available health services, social-cultural sensitivity of health care professinals to expectations and misconceptions, and follow-up reminders prompted continued use.	key role played by empowered and motivated HCPs to support uptake and adherence to healthcare interventions.	cannot generalize the results	FP	HIV
244	Hyttel, Maria and Rasanathan, Jennifer J. K. and Tellier, Marianne and Taremwa, Willington	Use of injectable hormonal contraceptives: diverging perspectives of women and men, service providers and policymakers in Uganda	2012	28 women (18-45) & 18 men (18-60) rural and urban; 17 FP service providers; 15 male & female policy makers	Explore the acceptability of injectable hormonal contraception; the side effects experienced by women and the impact on their relationships; the ways in which service providers and policymakers understood and addressed users’ experiences of side effects; and the health and policy implications of unmet need and contraceptive use at a population level of these perspectives.	33 IDIs, 13 FGDs	FP is important but injectables have many side-effects. Policy-makers and servcie providers see reports of side-effects as exagerated especially when compared to the risks of pregancy.	FP policymakers and providers must accept, acknowledge and address the physical, social and economic side effects of contraception experienced by users.	none identified	FP
246	Mbalinda, Scovia N. and Kaye, Dan K. and Nyashanu, Mathew and Kiwanuka, Noah	Using Andersen's Behavioral Model of Health Care Utilization to Assess Contraceptive Use among Sexually Active Perinatally HIV-Infected Adolescents in Uganda	2020	PHIAs aged 10-19 years receiving care and treatment in 12 antiretroviral therapy (ART) clinics, males and female	explored contraceptive use among sexually active perinatally HIV-infected adolescents (PHIA) and factors associated with contraceptive use in Uganda.	24 IDIs with PHIAs and 12 IDIs were also conducted with health workers. Plus quantitative data from a survey	Health providers give information about FP. Barriers: attitudes of health workers (deters adolescents from asking about contraceptives), choosing a method (beyond condoms most FP discussion is directed at adults), or using contraceptives	build a supportive environment and continue to integrate SRH services into HIV care.	of recall bias or underreporting of sexual behavior since this was a self- reported behavior, or been embarrassed to reveal information	FP	HIV
251	Flaherty, A. and Kipp, W. and Mehangye, I.	We want someone with a face of welcome': Ugandan adolescents articulate their family planning needs and priorities	2005	women 14-20, men 15-18. rural and semi urban in secondary schools	describe attitudes and expectations of adolescents towards FP	4 FDGs: 29 participants total	misinformation which led to anxeity (FP methods were dangerous to a woman's health), lack of trusted info sources. Do not seek out health services for fear of lack of privacy/ confidentiality	need to explore peer outreach and education	study only included students who spoke English.	FP
252	Cartwright, Alice F. and Lawton, Anna and Brunie, AurÃlie and Callahan, Rebecca L.	What About Methods for Men? A Qualitative Analysis of Attitudes Toward Male Contraception in Burkina Faso and Uganda	2020	women aged 15–17 and married or aged 18–49. men 18 or older. older. One woman aged 50 participated in the study; no man younger than 23 did so.	to explore support among men and women for male-directed contraceptive methods	30 FGDs with 238 women and 5 FGDs with 40 men	Use male-directed contraception to share the burden and provide back-up, deter extra-marital affairs, men specifically mentioned that such methods empower men and increase their acceptance of FP. Women were concerned that the methods would not be adopted if other methods exist. Men do not want to deal with side-effects	Potential demand for new methods of male contraception will depend on individual motivations and desired product characteristics. Motivations and decision-making criteria for men will likely differ depending on cultural norms. Increased effort should be placed on framing FP as both women’s and men’s responsibility to drive demand for new male methods.	FDGs may encourage "group think" ratehr than individual perspectives, fewer men involved	FP
256	Rutakumwa, Rwamahe and Mbonye, Martin and Kiwanuka, Thadeus and Bagiire, Daniel and Seeley, Janet	Why do men often not use condoms in their relationships with casual sexual partners in Uganda?	2015	male partners of women participating in a cohort of women at high risk of HIV-infection in Kampala, Uganda. between 25 and 57 years.	Explore men’s condom use in casual sexual relationships	31 IDI	began having sex without proper knowledge about condoms. Men claimed to be reasonably confident in their ability to determine who was infected and who was not, and could avoid needing a condom. Sex as more pleasurable without a condom.	that the long history of mass awareness campaigns in Uganda has not affected these men’s behaviour.	small sample size, participants were leery of being recorded which could have influenced thier answers	FP
260	Mackenzie, A. C. L. and Curtis, S. L. and Callahan, R. L. and Tolley, E. E. and Speizer, I. S. and Martin, S. L. and Brunie, A.	Women's Perspectives on Contraceptive-Induced Amenorrhea in Burkina Faso and Uganda	2020	aged 18–49, or aged 15–17 and married. Women opposed to FP or not currently practicing contraception because they were trying to get pregnant were excluded	examine factors associated with women’s attitudes about amenorrhea, women’s reasons for those attitudes and how they influence women’s contraceptive decision making.	in Uganda: 30 FGDs with a total of 239 women	most common reason for a desirable attitude about amenorrhea was seeing it as a way to alleviate issues experienced with standard menstrual bleeding- this benefit is often discussed with the women by health providers. But those who found amenorrhea unacceptable mentions its effect on strength and energy; causing weakness, sweating and fatigue. misalignment between attitude and decision making: FG…	there may be stronger norms about the need for monthly menstrual bleeding in Uganda, which could also explain lower acceptance of amenorrhea and for differing reasons. strongly cautions against equating method use and continuation with method satisfaction.	targeted potential users of contraception, imperfect ability of people to accurately predict their own behavior.	FP
264	Nobelius, A. M. and Kalina, B. and Pool, R. and Whitworth, J. and Chesters, J. and Power, R.	"The young ones are the condom generation": condom use amongst out-of-school adolescents in rural southwest Uganda	2012	adolescent men and women aged 13-19 and their parents	report factors influecing condom use among out of school adolescents	31 participants, FGD, SSI	adolescents mentioned several barriers and encouragers for condom use. objections to condom use were usually personal or religious. some young men avoided condom use because of lack of skill. most older adolescents interviewed utilized condoms for pregnancy prevention in steady relationships	young people overwhelmingly felt positive about condom use, but the primary barrier was skill with use. programs to expand condom use should focus on developing skills and knowledge	none identified	FP
267	Kalyesubula, Robert and Pardo, Jessica Mitter and Yeh, Stephanie and Munana, Richard and Weswa, Ivan and Adducci, Joseph and Nassali, Faith and Tefferi, Mennen and Mundaka, John and Burrowes, Sahai	Youths' perceptions of community health workers' delivery of family planning services: a cross-sectional, mixed-methods study in Nakaseke District, Uganda	2021	250 Youth aged 15-25 years in Nakaseke District	To better understand youth reluctance to use VHTs, we collected quantitative FP and contraceptive seeking behavior	3 FGDs	FGD participants (who were older than survey respondents on average) often preferred older VHTs of the opposite sex, whom they viewed as more professional and trustworthy. Respondents said the primary deciding factors for using VHTs were whether privacy would be respected, the proximity of care, and the respectfulness of care.	Further studies to compare preferences for peer VHTs in different youth age groups may be needed to guide the recruitment and training of VHTs for community-based FP programs in Uganda.	conducted in a single district in Uganda, limiting generalizability to the rest of the country and the region. FGDs were small in size and number, which did not allow us to ex plore in-depth how themes varied across demographic groups. The wording of several of our survey items may have limited respondents’ ability to tell us their sources of FP education and services. For example, drug shops wer…	FP
269	Cover, J. and Namagembe, A. and Tumusiime, J. and Lim, J. and Cox, C. M.	Ugandan providers' views on the acceptability of contraceptive self-injection for adolescents: A qualitative study 17 Psychology and Cognitive Sciences 1701 Psychology	2018	FP providers in Gulu district	explore the views of providers towards self-injection as an option for women and adolescents in Uganda.	40 IDIs with equal numbers of each type (public, NGO, and private clinics, pharmacies, and community-based health workers).	While most providers were receptive to self-injection for adult women, fewer than half were supportive of adolescent self-injection. Their reservations focused on age, marital status and parity concerns around adolescent use of the injectable more broadly, and concerns about the ability of adolescents to self-inject safely.	Self-injection presents an opportunity to reduce the enormous burden on the public sector health system in Uganda, which is particularly compounded by the heavy reliance on injectable contraception requiring quarterly clinic visits. The results of this study reveal a level of cautious support for self-injection among providers when it comes to self-injection by adult women. With respect to adoles…	findings are not generalizable and may not apply to providers in other settings in Uganda and other countries. While attempts were made to solicit honest and forthcoming opinions, providers may have been subject to some degree of social desirability bias, offering opinions overly favorable to adolescent contraceptive use, injectable use, and/or self-injection.	FP
270	Callahan, R. L. and Brunie, A. and MacKenzie, A. C. L. and PambÃ¨, M. W. and Guiella, G. and Kibira, S. P. S. and Makumbi, F.	Potential user interest in new long-acting contraceptives: Results from a mixed methods study in Burkina Faso and Uganda	2019	women aged 15–49 (married adolescents aged 15–17 and married and unmarried women aged 18–49) and men aged 18 and older, FP providers and key informants	1) estimate the level of potential interest in using six FP methods, 2) explore factors affecting interest, and 3) identify method advantages and disadvantages from the perspective of potential female users, men, providers, and decision-makers.	7 FGDs (2 with women using long-acting reversible contraception (LARC) methods (i.e., implants and IUDs), 2 with women using other modern methods, 2 with women not using a method, and 1 with men) in each of the four regions of Uganda (Eastern, Western, Northern, and Central) plus Kampala City. 5 IDIs with providers were conducted in each sampling area. 8 KIIs.	Participants expressed perceived concerns about menstrual side effects and fear of the biodegradable nature of the biodegradable implant. Women expressed greatest interest in using methods similar to those they are familiar with–the longer-acting injectable and the single-rod implant.	Potential users, their partners, and providers are interested in new longer-acting methods, however, familiar forms including the injectable and implant may be the most immediately acceptable. A biodegradable implant will require clear counseling messages to allay potential fears.	Research involves asking respondents to evaluate potential products based on limited information and without actually using them. A related weakness is poor predictive validity, which is compounded by the potential for social desirability bias and the fact that eventual demand and use will also be influenced by other factors such as demand-generation efforts, quality counseling, or geographic and…	FP
273	Achen, S. and Rwabukwali, C. B. and Atekyereza, P.	Contraceptive use among young women of pastoral communities of Karamoja sub-region in Uganda	2022	married young women aged 15–19	examine the experiences of contraceptive use among young women living in pastoral communities.	4 FGDs with with 5-10 young women in each group. 7 IDIs with young women who had started childbearing.	young women living in pastoralist communities experience challenges which deter their use of contraception.	Contraceptive use experiences, socio-cultural values and practices, the attitudes of service providers, and livelihood necessities of pastoralism cause low uptake of contraception. Adequate understanding of the experiences and associated values encountered by such vulnerable and marginalised groups in the use of contraception is critical in addressing the challenge to achieving SDG targets.	none identified	FP
275	Atuhairwe, S. and Gemzell-Danielsson, K. and Atuyambe, L. and Byamugisha, J. and Tumwesigye, N. M. and Hanson, C.	Exploring health care providers experiences of and perceptions towards the use of misoprostol for management of second trimester incomplete abortion in Central Uganda	2022	doctors and midwives at 14 public health facilities in central Uganda	explore health care providers’ experiences of and perceptions towards the use of misoprostol for management of second trimester incomplete abortion.	48 IDIs	Well trained midwives were perceived as competent to manage second trimester post abortion care stable patients, however doctor’s supervision in case of complications was considered important. Sometimes, midwives were seen as offering better care than doctors given their stronger presence in the facilities. Misoprostol received unanimous support and viewed as: safe, effective, cheap, convenient, …	Misoprostol is perceived as an ideal uterine evacuation method for second trimester post abortion care of uncomplicated patients and trained midwives are considered competent managing these patients in a health facility setting with a back-up of a doctor. Health care providers require institutional and policy environment support for improved service delivery.	potential for social desirability bias.	CAC
276	Atuhairwe, S. and Hanson, C. and Atuyambe, L. and Byamugisha, J. and Tumwesigye, N. M. and Ssenyonga, R. and Gemzell-Danielsson, K.	Evaluating womens acceptability of treatment of incomplete second trimester abortion using misoprostol provided by midwives compared with physicians: a mixed methods study	2022	women managed with misoprostol for second trimester incomplete abortion at 14 public health facilities in Uganda.	evaluate patient acceptability of treatment of incomplete second trimester abortion using misoprostol provided by midwives compared with physicians and also gained a deeper understanding of the patients’ lived treatment experiences in Uganda.	28 IDIs	Treatment success and feeling calm and safe after treatment enhanced acceptability while experience of side efects and worrying bleeding patterns reduced satisfaction.	Misoprostol treatment of uncomplicated second trimester incomplete abortion was equally and highly acceptable to women when care was provided by midwives compared with physicians. In settings that lack adequate stafng levels of physicians or where midwives are available to provide misoprostol, task sharing second trimester medical PAC with midwives increases patient’s access to postabortion care …	only assessed acceptability for women who returned for the follow-up visit. all women were interviewed at the health facilities. This could have prompted them to give more favored responses. we tested acceptability among women randomized to HCPs who worked in close proximity at the PAC sites, which might bring about convergence in the outcome.	CAC
282	Fortin, G. and Gagnon-Dufresne, M. C. and Bunkeddeko, K. and Muwereza, J. and Zinszer, K.	Barriers to family planning through structural health vulnerabilities: findings from case studies from rural Uganda	2022	women participating in an FP program in rural Uganda, focusing on women’s attitudes and unmet needs.	take a critical look at an earlier FP evaluation and explain why work would have benefited from adopting an approach engaging more fully with structural health vulnerabilities. Present a summary of initial evaluation, which largely focused on unmet needs and attitudes towards FP, followed by three case studies that illustrate the importance of addressing structural vulnerabilities.	45 Interviews and 3 testimonials as illustrative cases	the issues surrounding access to FP are complex and stem from social, cultural, economic and political local structures. Participants multiple identities—as women, mothers, wives, widows, unemployed, uneducated, people living with disabilities or chronic illnesses—intersect and are embedded in unjust societal structures which produce structural health vulnerabilities.	Although case study women lived in similar rural contexts, their stories demonstrate the diversity of local realities, shedding light on contexts in which FP programmes take place. An evaluation approach informed by concern for structural health vulnerabilities could help identify interventions to better meet the needs of women served by the programmes offered.	none identified	FP
284	Hamon, J. K. and Hoyt, J. and Krishnaratne, S. and Barbra, A. A. and Morukileng, J. and Spilotros, N. and Mbembe, M. and Marcus, S. and Webster, J.	Perceptions of quality and the integrated delivery of family planning with childhood immunisation services in Kenya and Uganda	2022	Clients 18 years or older, had attended the childhood immunisation services on the day of the interview, and had either received the integrated FP services on the same day or on a previous day since the birth of their youngest child. FP health providers in Karamoja sub-region.	examine client and health provider perceptions of the quality of FP services that were integrated with childhood immunisations	24 SSIs (12 with clients, 12 with providers)	The dignity and respect experienced by clients was central to the respondents’ perceptions of quality. These two dimensions were not conceptualised as distinct facets of quality, but were instead perceived to be a product of the 1) access to needed services, 2) choice of contraceptives, 3) interpersonal communication, 4) information, and 5) confidentiality afforded to clients. Additionally, clien…	Understanding clients’ and providers’ conceptualisation of quality is critical to the design of high quality and client-centred integrated FP services.	it was not possible to fully mitigate social desirability biases. Clients’ perceptions of quality may have also been influenced by a Hawthorne effect. It is possible that providers delivered FP services differently on the day of the interview due to the interviewers’ presence in the facilities, which may have shaped more positively clients’ views of the quality of services. Additionally, clients’…	FP
286	Kabagenyi, Allen and Kyaddondo, Betty and Nyachwo, Evelyne Baelvina and Wasswa, Ronald and Bwanika, John Mark and Kabajungu, Enid and Kiragga, Agnes	Disruption in Essential Health Service Delivery: A Qualitative Study on Access to Family Planning Information and Service Utilization During the First Wave of COVID-19 Pandemic in Uganda	2022	researchers, policy makers, funding agencies, district FP focal persons, district health officers and service providers with implementing partners	understand the extent to which COVID-19 interrupted access and utilization of FP services as well as highlight the challenges faced during the lockdown in Uganda.	21 KIIs	Five themes were identified in this study which included; (i) financial and psychosocial needs, (ii) mobility hindrances, (iii) disrupted service delivery, (iv) responsive reproductive health services. The financial and psychosocial needs themes included: household and individual financial constraints, unpredictable future and community acceptance, loss of employment and unemployment, misconcepti…	Results showed that the pandemic had immediate and significant long-term effects on FP service accessibility, utilization and delivery. The study recommends implementation of telehealth services, country-wide sensitization on use of long-term contraceptive methods, empowering village health teams and making FP services mandatory and free to all private facilities in order to lower any disruptions…	limited on the sample size that was used thereby making the study findings not generalizable to the whole population.	FP	COVID
289	Kamulegeya, Louis Henry and Bwanika, JohnMark and Banonya, Joy and Atuhaire, Joan and Musinguzi, Davis and Nakate, Vivian and Kyenkya, Joshua and Namatende, Lydia and Horvath, Keith J. and Kiragga, Agnes	Feasibility and Acceptability of a Ugandan Telehealth Engagement Platform for Informational Messaging on Modern Contraception: Pilot Cross-sectional Study	2022	men aged 18 to 55 years, had a spouse or current active sexual partner (sexually active was defined as having at least 1 sexual encounter in the previous 6 months), owned a mobile phone, and were willing to take part in all study-related activities, especially periodic surveys using questionnaires.	evaluate the feasibility and acceptability of a telehealth engagement platform primarily targeting men; the platform provided behavioral and informational messaging on modern contraception (ie, FP) and its impact on shaping sexual and reproductive health and knowledge and uptake of FP services.	short interviews with 25 randomly selected study participants (15 men and 10 women)	the men’s telehealth information package was effective and as such, feasible and acceptable for empowerment regarding FP. The messages were also timely, clear, educational, captivating, and laden with wise counsel, building confidence regarding FP. They were also shareable, making it possible for the men to share the information.	Using digital channels to address the concerns and inquiries of participants in real time or as fast as possible helped to increase the likelihood that couples adopted FP.	Periodic outages of the SMS system inhibited the receipt of some of the scheduled FP messages, disrupting information access flow. Additionally, the unavailability of some of the study participants’phones during the scheduled phone calls disrupted communication.	FP
295	Namasivayam, Amrita and Schluter, Philip J. and Namutamba, Sarah and Lovell, Sarah	Understanding the contextual and cultural influences on women's modern contraceptive use in East Uganda: A qualitative study	2022	single and married women across different age groups (18–24, 25–34, and >35 years), living in three urban and three rural districts.	understand women’s contraceptive use and identify strategies to strengthen contraceptive uptake among women in the Busoga region of east Uganda (chosen due to its low contraceptive prevalence of 31.3% and high unmet need of 36.5% among married women of reproductive age).	6 FGDs	three major themes pertaining to the complex, multi-level nature of contributors to unmet need and women’s use of contraception in the Busoga region. Within a largely patriarchal society, women had to navigate many obstacles. Some of these included: fears about contraceptive side effects; partner opposition, community beliefs and stigma that dissuaded contraceptive use; traditional gender and soc…	Changing community narratives about FP through testimonies from satisfied users, increasing male acceptance of contraception, and encouraging joint-decision making on matters of reproductive health are strategic focal areas for FP initiatives to effectively tackle the problem of unmet need among women, and make contraceptives more accessible to women in Uganda.	As all FGDs were conducted in Lusoga, some of the nuances, jargon and cultural ways of describing or thinking about certain topics or issues may have been lost in the process of transcription and translation by the local Ugandan research team. The presence of staff from the local partner organizations and the first author being a foreign researcher may also have influenced responses in terms of h…	FP
303	Singh, Neha S. and Prabhakar, Pallavi and Ssali, Agnes and Namakula, Sylvia and Namatovu, Josephine and Kapiti, Rogers and Kasiri, Joram and Mounier-Jack, Sandra	They will say you want to make their home die: A mixed methods study to assess modern family planning use in partnered South Sudanese refugee and host populations in Northern Uganda	2022	partnered women of reproductive age (15–49 years) from host and South Sudanese refugee communities in Kiryandongo and Arua. KIIs with refugee and host populations, health workers, community and religious leaders, health workers, local authorities and humanitarian actors.	assess the use of modern FP methods amongst married or partnered South Sudanese refugee and host populations in Northern Uganda and to explore differences between them.	34 FGDs with 1,533 partnered women, 129 KIIs	study did not find large differences between South Sudanese refugee and host populations in regard to modern FP use, though refugees reported somewhat poorer FP knowledge, accessibility and utilisation compared to Ugandan women. Reported barriers to FP use relate to access, quality of services, health concerns and family/community opposition, all of which emphasise the importance of men’s gendere…	The findings study underscore the importance of developing and implementing tailored sexual and reproductive health information and services, especially for modern FP methods, in partnership with South Sudanese refugee and host populations in Northern Uganda.	A lack of privacy and the sensitive nature of the topic may have also created reporting bias in the survey, interviews and FGDs. Additionally, the survey did not capture FP method switching and discontinuation. Finally, given that a proportion of the refugee population arrived in Uganda in the 1990s and that there are likely to be individuals who were born to refugees in Uganda and are now of rep…	FP
310	Corneliess, Caitlin and Cover, Jane and Secor, Andrew and Namagembe, Allen and Walugembe, Fiona	Adolescent and Youth Experiences With Contraceptive Self-Injection in Uganda: Results From the Uganda Self-Injection Best Practices Project	2023	women of reproductive age who received self-injection services through the contraceptive self-injection program	assessed barriers to adolescent DMPA-SC self-injection access and continuation and provide recommendations to address them.	36 IDIs	More adolescents expressed concern over discovery when seeking contraception at a clinic and fear of their DMPA-SC units being discovered at home. Adolescents were significantly less likely than adult women to mention convenience as a rationale for self-injecting, and more likely to mention wanting to learn a new skill and/or that friends recommended self-injection.	Self-injection is a promising method of contraception for adolescents in Uganda, given comparable proficiency and continuation relative to adult women. Policies and programs should ensure rights-based access to a range of methods, including self-injection for this age group.	participants aged 15-17 years were only included if they were emancipated minors, limiting the generalizability of our results to nonemancipated minors in this age group. Emancipated minors made up less than 20% of the 15-to 19-year-old study population. Continuation results only reflect the follow-up of clients through one reinjection period. Although we see some indication of provider bias amon…	FP
312	Jalinga Vuamaiku, Godfrey and Epuitai, Joshua and Andru, Monicah and Aleni, Mary	I Don't Support It for My Children: Perceptions of Parents and Guardians regarding the Use of Modern Contraceptives by Adolescents in Arua City, Uganda	2023	parents and or guardians of adolescents in one of the suburbs of Arua city in the West Nile subregion	explore the perception of parents and guardians regarding the use of modern contraceptives by adolescents and the roles parents and guardians play in the use of modern contraceptives by the adolescents.	15 IDIs	Parents did not support adolescents’ use of modern contraceptives. Lack of parental support was related to perceptions that modern contraceptives promote sexual promiscuity, fear that it causes infertility and that it is incompatible with cultural, religious, and moral norms. Parents and guardians opted to emphasize the importance of abstinence, conformity with cultural and religious norms, and t…	There's a lack of parental support regarding the use of modern contraceptives among adolescents. Public health interventions which promote intergenerational, socioculturally, and religiously appropriate communication should be instituted in the communities to promote sustainable adoption of modern contraceptive use among adolescents.	Though parents/guardians of different ethnicities and gender were interviewed, the respondents’ narratives might have been biased by the interviewer being young, a student, and not having parenting experience of adolescents. This could have prevented discussions of some of the important views and parental roles regarding the use of modern contraceptives in adolescents.	FP
313	Kabunga, Amir and Acanga, Alfred and Akello Abal, Judith and Kambugu Nabasirye, Caroline and Namata, Halimah and Mwesigwa, David and Grace Auma, Anna and Kigongo, Eustes and Udho, Samson	Phenomenology of Induced Abortion in Northern Uganda Among HIV-Positive Women Following an Unintended Pregnancy	2023	women of reproductive age (15–49 years) who were HIV positive and had undergone induced abortion following an unintended pregnancy.	explore how women living with HIV subjectively experience induced abortions in health facilities in Lira District, Uganda.	30 IDIs	the major causes of induced abortion were financial constraints, concern for the unborn babies, unplanned pregnancy, and complex relationships. Regarding induced abortion-related experiences, three themes emerged: loss of family support, internalized and perceived stigma, and feelings of guilt and regret.	women living with HIV had induced abortions due to numerous reasons, including financial concerns, complicated relationships, and a fear of infecting their unborn babies. However, after induced abortion, the women living with HIV faced several challenges like loss of family support, stigma, and feelings of guilt and regret. Based on HIV-infected women who underwent induced abortion and an unexpec…	limited in scope and focused on pregnant HIV-infected women identified from the postnatal clinics in Lira District. Therefore, the experiences of HIV-infected women who did not seek post-natal were not captured. Also, the qualitative method of this study restricts the generalizability of our findings.	CAC
320	Namanda, Cissie and Atuyambe, Lynn and Ssali, Sarah and Mukose, Aggrey and Tumwesigye, Nazarius Mbona and Makumbi, Frederick E. and Tweheyo, Ritah and Gidudu, Andrew and Sekimpi, Carole and Hashim, Catherine Verde and Nicholson, Martha and Ddungu, Peter	A qualitative study of influences on the uptake of contraceptive services among people of reproductive age in Uganda	2023	men and women of reproductive age (FGD, IDI), people involved in FP service delivery (KII)	determine the infuences on contraceptive uptake at the onset of an FP program.	32 FGDs, 21 IDIs, 21 KIIs	most married people mentioned health workers as their main infuence while adolescents reported their peers and friends. Religious leaders and mothers-in-law were reported to mainly discourage people from taking up modern contraceptive methods. The cultural value attached to having many children infuenced the contraceptive use decision among people in rural settings. Other infuences included a per…	Health workers, religious leaders, and mothers determine the uptake of contraceptive services. The study recommends the consideration of the role of these infuences in the design of FP program interventions as well as more involvement of health workers in sensitization of communities about contraceptive methods.	limited by accessibility due to participants in rural areas due to long travel and challenges with transport.	FP
323	Sileo, Katelyn M. and Muhumuza, Christine and Helal, Teddy and Olfers, Allison and Lule, Haruna and Sekamatte, Samuel and Kershaw, Trace S. and Wanyenze, Rhoda K. and Kiene, Susan M.	Exploring the effects of COVID-19 on family planning: results from a qualitative study in rural Uganda following COVID-19 lockdown	2023	men and women who had an unmet need for FP, and KIIs with community leaders and FP stakeholders.	explore the possible ways in which the COVID-19 pandemic, including the impact of a 3-month government mandated lockdown, might afect FP outcomes in rural Uganda. A secondary aim was to elicit recommendations to improve FP service delivery in the context of COVID-19.	4 FGDs with men and women separately (N=26), and 15 KIIs	identifed a signifcant disruption to the delivery of FP services due to COVID-19, with potential negative efects on contraceptive use and risk for unintended pregnancy. COVID-19 had a negative efect on individual enabling factors such as family income, afecting service access, and on community enabling factors, such as transportation barriers and the disruption of community-based FP delivery thro…	To improve FP service uptake in the context of COVID-19, there is a need to strengthen emergency preparedness and response, utilize community structures for contraceptive delivery, and address the underlying gender inequities that afect care seeking and service utilization.	While this study can shed light on the efects of COVID-19 on FP barriers and facilitators in rural LMIC settings, the findings may not be generalizable to other dissimilar settings. This qualitative study explores the perceived efects of COVID-19 on FP outcomes but is not a direct measure of these outcomes. For our focus groups, we sampled men and women of reproductive age with an unmet need for …	FP	COVID
